# Supplementary material for: Antimicrobial resistance in Gram-negative bacteria from retail meat: Prevalence and public health implications
Source: PLoS One. 2026 May 22;21(5):e0346434. doi: 10.1371/journal.pone.0346434 (PMC13196966; doi:10.1371/journal.pone.0346434)
Supplement: S1 File — (XLSX) [file pone.0346434.s001.xlsx]

## Sheet: Supplementary_Tables
S1 Table. Prevalence and 95% CI of Gram-negative Isolates
Species	Isolates(n)	Total(N)	Prevalence %	Lower 95% CI	Upper 95% CI
E_coli	46	123	25.2033	17.5301	32.8764
Klebsiella	31	123	17.8862	11.1133	24.659
Salmonella	22	123	13.8211	7.7219	19.9204
Enterobacter	17	123	2.43902	-0.287125	5.16517
Pseudomonas	3	123	2.43902	-0.287125	5.16517
Citrobacter	3	123	0.813008	-0.773997	2.40001
Aeromonas	1	123	#DIV/0!	#DIV/0!	#DIV/0!
S2 Table. IMViC Biochemical Test Results
Organism	Indole	Methyl Red	VP	Citrate
E_coli	+	+	-	-
Klebsiella	-	-	+	+
Salmonella	-	+	-	+
Enterobacter	-	-	+	+
Pseudomonas	-	-	-	+
Citrobacter	±	+	±	+
Aeromonas	+	+	-	±
S3 Table. Antibiotic Susceptibility (E. coli Sample Calculation)
Antibiotic	Total	Sensitive	Resistant	S%	R%
AMP	46	17	29	32.6087	67.3913
AMC	46	15	31	23.913	76.087
CTX	46	11	35	19.5652	80.4348
CAZ	46	9	37	19.5652	80.4348
CRO	46	9	37	13.0435	86.9565
FEP	46	6	40	8.69565	91.3043
TZP	46	4	42	32.6087	67.3913
CIP	46	15	31	28.2609	71.7391
LEV	46	13	33	13.0435	86.9565
GEN	46	6	40	#DIV/0!	#DIV/0!
S4 Table. Multidrug Resistance (MDR) Classification
Species	Resistant Classes	MDR_Status
E_coli	3	MDR
Klebsiella	4	MDR
Salmonella	3	MDR
Enterobacter	3	MDR
Pseudomonas	3	MDR
Citrobacter	3	Non-MDR
Aeromonas	2	Non-MDR
Calculation Methods
Prevalence (%)	(Number of isolates / Total isolates)*100
95% CI Lower	p - 1.96*sqrt(p(1-p)/n)
95% CI Upper	p + 1.96*sqrt(p(1-p)/n)
S%	Sensitive/Total*100
R%	Resistant/Total*100
MDR Definition	Resistance ≥ 3 antimicrobial classes
